# Supplementary material for: Morphological and molecular identification of two new wood-inhabiting species (Russulales, Basidiomycota) from China
Source: MycoKeys. 2026 Apr 27;131:265–86. doi: 10.3897/mycokeys.131.192179 (PMC13139860; doi:10.3897/mycokeys.131.192179)
Supplement: XML Treatment for Gloeopeniophorella luteola [file mycokeys.131.192179-treatment1.xml]

<!DOCTYPE tp:taxon-treatment
  PUBLIC "-//TaxonX//DTD Taxonomic Treatment Publishing DTD v0 20100105//EN" "tax-treatment-NSO.dtd">
<tp:taxon-treatment xmlns:tp="http://www.plazi.org/taxpub"><tp:treatment-meta><kwd-group><label>Taxon classification</label><kwd>
                <named-content content-type="kingdom">Fungi</named-content>
              </kwd><kwd>
                <named-content content-type="order">Russulales</named-content>
              </kwd><kwd>
                <named-content content-type="family">Russulaceae</named-content>
              </kwd></kwd-group><mixed-citation publication-type="journal"><person-group><name><surname>Zhao</surname><given-names>Changlin</given-names></name><name><surname>Li</surname><given-names>Qi</given-names></name><name><surname>Liu</surname><given-names>Xiangfu</given-names></name></person-group><article-title>Morphological and molecular identification of two new wood-inhabiting species (<italic><tp:taxon-name><tp:taxon-name-part taxon-name-part-type="order" reg="Russulales">Russulales</tp:taxon-name-part></tp:taxon-name></italic>, <italic><tp:taxon-name><tp:taxon-name-part taxon-name-part-type="phylum" reg="Basidiomycota">Basidiomycota</tp:taxon-name-part></tp:taxon-name></italic>) from China</article-title><source>MycoKeys</source><day>27</day><month>04</month><year>2026</year><volume>131</volume><fpage>265</fpage><lpage>286</lpage><pub-id pub-id-type="doi">10.3897/mycokeys.131.192179</pub-id></mixed-citation></tp:treatment-meta><tp:nomenclature><tp:taxon-name><object-id xmlns:xlink="http://www.w3.org/1999/xlink" content-type="arpha" xlink:type="simple">4DBB605C-82BF-5A3A-B293-6B14107C069E</object-id>
                    		<tp:taxon-name-part taxon-name-part-type="genus" reg="Gloeopeniophorella">Gloeopeniophorella</tp:taxon-name-part> <tp:taxon-name-part taxon-name-part-type="species" reg="luteola">luteola</tp:taxon-name-part>
                    	
                    		<object-id xmlns:xlink="http://www.w3.org/1999/xlink" content-type="mycobank" xlink:type="simple">862909</object-id>
                    	</tp:taxon-name><tp:taxon-authority>C.L. Zhao</tp:taxon-authority><tp:taxon-status xmlns:xlink="http://www.w3.org/1999/xlink" xlink:type="simple">sp. nov.</tp:taxon-status><xref ref-type="fig" rid="F4">Figs 4</xref><xref ref-type="fig" rid="F5">, 5</xref><xref ref-type="fig" rid="F6">, 6</xref><xref ref-type="fig" rid="F7">, 7</xref></tp:nomenclature><tp:treatment-sec sec-type="Diagnosis"><title>Diagnosis.</title><p>It is characterized by its membranaceous, thin basidiomata with smooth hymenial surface, a monomitic hyphal system with simple septa, generative hyphae and gloeocystidia, thick-walled basidiospores measuring 4–4.9 × 3.8–4.4 µm.</p><fig id="F4" position="float" orientation="portrait"><object-id xmlns:xlink="http://www.w3.org/1999/xlink" content-type="doi" xlink:type="simple">10.3897/mycokeys.131.192179.figure4</object-id><object-id xmlns:xlink="http://www.w3.org/1999/xlink" content-type="arpha" xlink:type="simple">E0642D02-CB96-5609-9E04-4F858E4FD165</object-id><label>Figure 4.</label><caption><p>Basidiomata of <italic><tp:taxon-name><tp:taxon-name-part taxon-name-part-type="genus" reg="Gloeopeniophorella">Gloeopeniophorella</tp:taxon-name-part> <tp:taxon-name-part taxon-name-part-type="species" reg="luteola">luteola</tp:taxon-name-part></tp:taxon-name></italic> (CLZhao 42933, holotype). <bold>A</bold>. Basidiomata on the substrate; <bold>B</bold>. Hymenophore. Scale bars: 1 cm (<bold>A</bold>); 1 mm (<bold>B</bold>).</p></caption><graphic xmlns:xlink="http://www.w3.org/1999/xlink" xlink:href="mycokeys-131-265-g004.jpg" id="oo_1610588.jpg" position="float" orientation="portrait" xlink:type="simple"><uri content-type="original_file" xlink:type="simple">https://binary.pensoft.net/fig/1610588</uri></graphic></fig><fig id="F5" position="float" orientation="portrait"><object-id xmlns:xlink="http://www.w3.org/1999/xlink" content-type="doi" xlink:type="simple">10.3897/mycokeys.131.192179.figure5</object-id><object-id xmlns:xlink="http://www.w3.org/1999/xlink" content-type="arpha" xlink:type="simple">986B2981-53F1-5D30-B1E3-150E500368F0</object-id><label>Figure 5.</label><caption><p>Microscopic structures of <italic><tp:taxon-name><tp:taxon-name-part taxon-name-part-type="genus" reg="Gloeopeniophorella">Gloeopeniophorella</tp:taxon-name-part> <tp:taxon-name-part taxon-name-part-type="species" reg="luteola">luteola</tp:taxon-name-part></tp:taxon-name></italic> (CLZhao 42933, holotype). <bold>A</bold>. Basidiospores; <bold>B</bold>. Basidia; <bold>C</bold>. Basidioles; <bold>D</bold>. Clavate gloeocystidia; <bold>E</bold>. Cylindrical gloeocystidia; <bold>F</bold>. Part of the vertical section of the hymenium. Scale bars: 5 µm (<bold>A</bold>); 10 µm (<bold>B–F</bold>).</p></caption><graphic xmlns:xlink="http://www.w3.org/1999/xlink" xlink:href="mycokeys-131-265-g005.jpg" id="oo_1610589.jpg" position="float" orientation="portrait" xlink:type="simple"><uri content-type="original_file" xlink:type="simple">https://binary.pensoft.net/fig/1610589</uri></graphic></fig><fig id="F6" position="float" orientation="portrait"><object-id xmlns:xlink="http://www.w3.org/1999/xlink" content-type="doi" xlink:type="simple">10.3897/mycokeys.131.192179.figure6</object-id><object-id xmlns:xlink="http://www.w3.org/1999/xlink" content-type="arpha" xlink:type="simple">BBF799D1-7546-5B1B-ADE1-C9B1768F5ACA</object-id><label>Figure 6.</label><caption><p>Sections of hymenium of <italic><tp:taxon-name><tp:taxon-name-part taxon-name-part-type="genus" reg="Gloeopeniophorella">Gloeopeniophorella</tp:taxon-name-part> <tp:taxon-name-part taxon-name-part-type="species" reg="luteola">luteola</tp:taxon-name-part></tp:taxon-name></italic> (CLZhao 42933, holotype). <bold>A1–A7</bold>. Basidiospores; <bold>B1, B2</bold>. Basidia; <bold>C1, C2</bold>. Basidioles; <bold>D1–D8</bold>. Gloeocystidia; <bold>E</bold>. Generative hyphae. Scale bars: 10 µm (<bold>A–E</bold>); 10 × 100 oil.</p></caption><graphic xmlns:xlink="http://www.w3.org/1999/xlink" xlink:href="mycokeys-131-265-g006.jpg" id="oo_1610590.jpg" position="float" orientation="portrait" xlink:type="simple"><uri content-type="original_file" xlink:type="simple">https://binary.pensoft.net/fig/1610590</uri></graphic></fig><fig id="F7" position="float" orientation="portrait"><object-id xmlns:xlink="http://www.w3.org/1999/xlink" content-type="doi" xlink:type="simple">10.3897/mycokeys.131.192179.figure7</object-id><object-id xmlns:xlink="http://www.w3.org/1999/xlink" content-type="arpha" xlink:type="simple">AFDE69C7-C0E1-52EB-926C-7F5E3E842E92</object-id><label>Figure 7.</label><caption><p>Split graphs showing the results of the PHI test for the <abbrev xmlns:xlink="http://www.w3.org/1999/xlink" xlink:title="internal transcribed spacers" xlink:type="simple">ITS</abbrev> data of <italic><tp:taxon-name><tp:taxon-name-part taxon-name-part-type="genus" reg="Gloeopeniophorella">Gloeopeniophorella</tp:taxon-name-part> <tp:taxon-name-part taxon-name-part-type="species" reg="luteola">luteola</tp:taxon-name-part></tp:taxon-name></italic> and closely related taxa using LogDet transformation and splits decomposition. PHI test results Φw ≤ 0.05 indicate significant recombination within the dataset. New taxa are in red.</p></caption><graphic xmlns:xlink="http://www.w3.org/1999/xlink" xlink:href="mycokeys-131-265-g007.jpg" id="oo_1610591.jpg" position="float" orientation="portrait" xlink:type="simple"><uri content-type="original_file" xlink:type="simple">https://binary.pensoft.net/fig/1610591</uri></graphic></fig></tp:treatment-sec><tp:treatment-sec sec-type="Holotype"><title>Holotype.</title><p>China • Yunnan Province, Dehong, Ruili City, Tongbiguan Provincial Nature Reserve, GPS coordinates <named-content xmlns:xlink="http://www.w3.org/1999/xlink" content-type="dwc:verbatimCoordinates" xlink:type="simple">23°38'N, 97°51'E</named-content>, altitude 1500 m asl., on the fallen angiosperm branches, leg. C.L. Zhao, 24 November 2024, CLZhao 42933 (<named-content xmlns:xlink="http://www.w3.org/1999/xlink" content-type="dwc:institutional_code" xlink:title="Southwest Forestry College" xlink:href="https://scientific-collections.gbif.org/institution/22190a72-02b2-458f-9a33-78baa09876b3" xlink:type="simple"><named-content content-type="dwc:institutional_code" xlink:title="Southwest Forestry College" xlink:href="https://scientific-collections.gbif.org/institution/22190a72-02b2-458f-9a33-78baa09876b3" xlink:type="simple">SWFC</named-content></named-content> 00042933).</p></tp:treatment-sec><tp:treatment-sec sec-type="Etymology"><title>Etymology.</title><p>luteola (Lat.) refers to the buff hymenial surface of the type specimens.</p></tp:treatment-sec><tp:treatment-sec sec-type="Basidiomata"><title>Basidiomata.</title><p>Basidiomata annual, resupinate, membranaceous, without odor or taste when fresh, up to 7.5 cm long, 1 cm wide, and up to 150 µm thick. Hymenial surface smooth, white to cream when fresh, cream to buff upon drying. Sterile margin white, thinning out, up to 1 mm wide.</p></tp:treatment-sec><tp:treatment-sec sec-type="Hyphal system"><title>Hyphal system.</title><p>Hyphal system monomitic; generative hyphae bearing simple septa, slightly thick-walled, colorless, all hyphae occasionally branched, flexuous, 2.5–3.5 µm in diameter, <abbrev xmlns:xlink="http://www.w3.org/1999/xlink" xlink:title="Melzer’s reagent" xlink:type="simple">IKI</abbrev>–, <abbrev xmlns:xlink="http://www.w3.org/1999/xlink" xlink:title="Cotton Blue" xlink:type="simple">CB</abbrev>–; tissues unchanged in <abbrev xmlns:xlink="http://www.w3.org/1999/xlink" xlink:title="5% potassium hydroxide water solution" xlink:type="simple">KOH</abbrev>.</p><p><bold><italic>Hymenium</italic></bold>. Gloeocystidia two types: 1) clavate to subglobose, colorless, smooth, thick-walled, 11–28.5 × 6–13 µm; 2) fusiform to cylindrical, abundant, smooth, colorless, thick-walled, basally inflated and slightly tapering towards the apices, filled with some refractive matter, 28–90.5 × 7.5–13.5 µm. Basidia cylindrical, colorless, thick-walled, with four sterigmata and a basal simple septum, 24–36 × 5–7 µm, basidioles in shape similar to basidia, but slightly smaller.</p><p><bold><italic>Basidiospores</italic></bold>. Basidiospores globose, colorless, thick-walled, smooth to verrucose, <abbrev xmlns:xlink="http://www.w3.org/1999/xlink" xlink:title="Melzer’s reagent" xlink:type="simple">IKI</abbrev>+, <abbrev xmlns:xlink="http://www.w3.org/1999/xlink" xlink:title="Cotton Blue" xlink:type="simple">CB</abbrev>–, (3.8–)4–4.9(–5) × (3.4–)3.8–4.4(–4.8) µm, <italic>L</italic> = 4.44 µm, <italic>W</italic> = 4.09 µm, <italic>Q</italic> = 1.08–1.09 (<italic>n</italic> = 60/2).</p></tp:treatment-sec><tp:treatment-sec sec-type="Additional specimen examined (paratype)"><title>Additional specimen examined (paratype).</title><p>China • Yunnan Province, Dehong, Ruili City, Tongbiguan Provincial Nature Reserve, GPS coordinates <named-content xmlns:xlink="http://www.w3.org/1999/xlink" content-type="dwc:verbatimCoordinates" xlink:type="simple">23°38'N, 97°51'E</named-content>, altitude 1500 m asl., on the fallen angiosperm branches, leg. C.L. Zhao, 5 November 2025, CLZhao 48909 (<named-content xmlns:xlink="http://www.w3.org/1999/xlink" content-type="dwc:institutional_code" xlink:title="Southwest Forestry College" xlink:href="https://scientific-collections.gbif.org/institution/22190a72-02b2-458f-9a33-78baa09876b3" xlink:type="simple"><named-content content-type="dwc:institutional_code" xlink:title="Southwest Forestry College" xlink:href="https://scientific-collections.gbif.org/institution/22190a72-02b2-458f-9a33-78baa09876b3" xlink:type="simple">SWFC</named-content></named-content> 00048909).</p><p>The application of the PHI test to the <abbrev xmlns:xlink="http://www.w3.org/1999/xlink" xlink:title="internal transcribed spacers" xlink:type="simple">ITS</abbrev> tree-locus sequences revealed no evidence of recombination among phylogenetically related species. No significant recombination events were observed among <italic><tp:taxon-name><tp:taxon-name-part taxon-name-part-type="genus" reg="Gloeopeniophorella">Gloeopeniophorella</tp:taxon-name-part> <tp:taxon-name-part taxon-name-part-type="species" reg="luteola">luteola</tp:taxon-name-part></tp:taxon-name></italic> and phylogenetically closely related species (Fig. <xref ref-type="fig" rid="F7">7</xref>). The test results of the <abbrev xmlns:xlink="http://www.w3.org/1999/xlink" xlink:title="internal transcribed spacers" xlink:type="simple">ITS</abbrev> sequence dataset show Φw = 0.8642 (Φw &gt; 0.05) and that no recombination is present in the three new species with <italic><tp:taxon-name><tp:taxon-name-part taxon-name-part-type="genus" reg="Gloeopeniophorella">G.</tp:taxon-name-part> <tp:taxon-name-part taxon-name-part-type="species" reg="luteola">luteola</tp:taxon-name-part></tp:taxon-name></italic>.</p></tp:treatment-sec></tp:taxon-treatment>
