# Supplementary material for: Morphological and molecular identification of two new wood-inhabiting species (Russulales, Basidiomycota) from China
Source: MycoKeys. 2026 Apr 27;131:265–86. doi: 10.3897/mycokeys.131.192179 (PMC13139860; doi:10.3897/mycokeys.131.192179)
Supplement: XML Treatment for Scytinostroma tenuissimum [file mycokeys.131.192179-treatment2.xml]

<!DOCTYPE tp:taxon-treatment
  PUBLIC "-//TaxonX//DTD Taxonomic Treatment Publishing DTD v0 20100105//EN" "tax-treatment-NSO.dtd">
<tp:taxon-treatment xmlns:tp="http://www.plazi.org/taxpub"><tp:treatment-meta><kwd-group><label>Taxon classification</label><kwd>
                <named-content content-type="kingdom">Fungi</named-content>
              </kwd><kwd>
                <named-content content-type="order">Russulales</named-content>
              </kwd><kwd>
                <named-content content-type="family">Peniophoraceae</named-content>
              </kwd></kwd-group><mixed-citation publication-type="journal"><person-group><name><surname>Zhao</surname><given-names>Changlin</given-names></name><name><surname>Li</surname><given-names>Qi</given-names></name><name><surname>Liu</surname><given-names>Xiangfu</given-names></name></person-group><article-title>Morphological and molecular identification of two new wood-inhabiting species (<italic><tp:taxon-name><tp:taxon-name-part taxon-name-part-type="order" reg="Russulales">Russulales</tp:taxon-name-part></tp:taxon-name></italic>, <italic><tp:taxon-name><tp:taxon-name-part taxon-name-part-type="phylum" reg="Basidiomycota">Basidiomycota</tp:taxon-name-part></tp:taxon-name></italic>) from China</article-title><source>MycoKeys</source><day>27</day><month>04</month><year>2026</year><volume>131</volume><fpage>265</fpage><lpage>286</lpage><pub-id pub-id-type="doi">10.3897/mycokeys.131.192179</pub-id></mixed-citation></tp:treatment-meta><tp:nomenclature><tp:taxon-name><object-id xmlns:xlink="http://www.w3.org/1999/xlink" content-type="arpha" xlink:type="simple">431A3D2E-A2A0-5F73-AEA8-633108442FDD</object-id>
                    		<tp:taxon-name-part taxon-name-part-type="genus" reg="Scytinostroma">Scytinostroma</tp:taxon-name-part> <tp:taxon-name-part taxon-name-part-type="species" reg="tenuissimum">tenuissimum</tp:taxon-name-part>
                    	
                    		<object-id xmlns:xlink="http://www.w3.org/1999/xlink" content-type="mycobank" xlink:type="simple">862911</object-id>
                    	</tp:taxon-name><tp:taxon-authority>C.L. Zhao</tp:taxon-authority><tp:taxon-status xmlns:xlink="http://www.w3.org/1999/xlink" xlink:type="simple">sp. nov.</tp:taxon-status><xref ref-type="fig" rid="F8">Figs 8</xref><xref ref-type="fig" rid="F9">, 9</xref><xref ref-type="fig" rid="F10">, 10</xref><xref ref-type="fig" rid="F11">, 11</xref></tp:nomenclature><tp:treatment-sec sec-type="Diagnosis"><title>Diagnosis.</title><p>It is characterized by its soft membranaceous basidiomata with cream to pale pink hymenial surface, a dimitic hyphal system with clamped generative hyphae and ellipsoid basidiospores measuring 10.1–13.2 × 7.1–9.3 µm.</p><fig id="F8" position="float" orientation="portrait"><object-id xmlns:xlink="http://www.w3.org/1999/xlink" content-type="doi" xlink:type="simple">10.3897/mycokeys.131.192179.figure8</object-id><object-id xmlns:xlink="http://www.w3.org/1999/xlink" content-type="arpha" xlink:type="simple">EB71C15C-E5CF-51ED-A1A1-6005279BAF5B</object-id><label>Figure 8.</label><caption><p>Basidiomata of <italic><tp:taxon-name><tp:taxon-name-part taxon-name-part-type="genus" reg="Scytinostroma">Scytinostroma</tp:taxon-name-part> <tp:taxon-name-part taxon-name-part-type="species" reg="tenuissimum">tenuissimum</tp:taxon-name-part></tp:taxon-name></italic> (CLZhao 37325, holotype). <bold>A</bold>. Basidiomata on the substrate; <bold>B</bold>. Hymenophore. Scale bars: 1 cm (<bold>A</bold>), 1 mm (<bold>B</bold>).</p></caption><graphic xmlns:xlink="http://www.w3.org/1999/xlink" xlink:href="mycokeys-131-265-g008.jpg" id="oo_1610592.jpg" position="float" orientation="portrait" xlink:type="simple"><uri content-type="original_file" xlink:type="simple">https://binary.pensoft.net/fig/1610592</uri></graphic></fig><fig id="F9" position="float" orientation="portrait"><object-id xmlns:xlink="http://www.w3.org/1999/xlink" content-type="doi" xlink:type="simple">10.3897/mycokeys.131.192179.figure9</object-id><object-id xmlns:xlink="http://www.w3.org/1999/xlink" content-type="arpha" xlink:type="simple">5F541038-D048-5CBC-A8E3-2DFBE6923DB1</object-id><label>Figure 9.</label><caption><p>Microscopic structures of <italic><tp:taxon-name><tp:taxon-name-part taxon-name-part-type="genus" reg="Scytinostroma">Scytinostroma</tp:taxon-name-part> <tp:taxon-name-part taxon-name-part-type="species" reg="tenuissimum">tenuissimum</tp:taxon-name-part></tp:taxon-name></italic> (CLZhao 37325, holotype). <bold>A</bold>. Basidiospores; <bold>B</bold>. Basidia; <bold>C</bold>. Basidioles; <bold>D</bold>. Subglobose gloeocystidia; <bold>E</bold>. Fusiform gloeocystidia; <bold>F</bold>. Dendrohyphae; <bold>G</bold>. Part of the vertical section of the hymenium. Scale bars: 10 µm (<bold>A–G</bold>).</p></caption><graphic xmlns:xlink="http://www.w3.org/1999/xlink" xlink:href="mycokeys-131-265-g009.jpg" id="oo_1610593.jpg" position="float" orientation="portrait" xlink:type="simple"><uri content-type="original_file" xlink:type="simple">https://binary.pensoft.net/fig/1610593</uri></graphic></fig><fig id="F10" position="float" orientation="portrait"><object-id xmlns:xlink="http://www.w3.org/1999/xlink" content-type="doi" xlink:type="simple">10.3897/mycokeys.131.192179.figure10</object-id><object-id xmlns:xlink="http://www.w3.org/1999/xlink" content-type="arpha" xlink:type="simple">9B11F049-1B53-517F-A648-B0472C99A159</object-id><label>Figure 10.</label><caption><p>Sections of hymenium of <italic><tp:taxon-name><tp:taxon-name-part taxon-name-part-type="genus" reg="Scytinostroma">Scytinostroma</tp:taxon-name-part> <tp:taxon-name-part taxon-name-part-type="species" reg="tenuissimum">tenuissimum</tp:taxon-name-part></tp:taxon-name></italic> (CLZhao 37325, holotype). <bold>A1–A5</bold>. Basidiospores; <bold>B1, B2</bold>. Basidia; <bold>C</bold>. Basidioles; <bold>D</bold>. Globose cystidia; <bold>E1, E2</bold>. Gloeocystidia; <bold>F</bold>. A section of hyphae. Scale bars: 10 µm (<bold>A–F</bold>); 10 × 100 oil.</p></caption><graphic xmlns:xlink="http://www.w3.org/1999/xlink" xlink:href="mycokeys-131-265-g010.jpg" id="oo_1610594.jpg" position="float" orientation="portrait" xlink:type="simple"><uri content-type="original_file" xlink:type="simple">https://binary.pensoft.net/fig/1610594</uri></graphic></fig><fig id="F11" position="float" orientation="portrait"><object-id xmlns:xlink="http://www.w3.org/1999/xlink" content-type="doi" xlink:type="simple">10.3897/mycokeys.131.192179.figure11</object-id><object-id xmlns:xlink="http://www.w3.org/1999/xlink" content-type="arpha" xlink:type="simple">0067869F-4FE7-5AA2-A3EC-734E1924AA29</object-id><label>Figure 11.</label><caption><p>Split graphs showing the results of the PHI test for the <abbrev xmlns:xlink="http://www.w3.org/1999/xlink" xlink:title="internal transcribed spacers" xlink:type="simple">ITS</abbrev> data of <italic><tp:taxon-name><tp:taxon-name-part taxon-name-part-type="genus" reg="Scytinostroma">Scytinostroma</tp:taxon-name-part> <tp:taxon-name-part taxon-name-part-type="species" reg="tenuissimum">tenuissimum</tp:taxon-name-part></tp:taxon-name></italic> and closely related taxa using LogDet transformation and splits decomposition. PHI test results Φw ≤ 0.05 indicate that there is significant recombination within the dataset. New taxa are in red.</p></caption><graphic xmlns:xlink="http://www.w3.org/1999/xlink" xlink:href="mycokeys-131-265-g011.jpg" id="oo_1610595.jpg" position="float" orientation="portrait" xlink:type="simple"><uri content-type="original_file" xlink:type="simple">https://binary.pensoft.net/fig/1610595</uri></graphic></fig></tp:treatment-sec><tp:treatment-sec sec-type="Holotype"><title>Holotype.</title><p>China • Yunnan Province, Dehong, Yingjiang County, Tongbiguan Provincial Nature Reserve, GPS coordinates <named-content xmlns:xlink="http://www.w3.org/1999/xlink" content-type="dwc:verbatimCoordinates" xlink:type="simple">24°71'N, 94°52'E</named-content>, altitude 1500 m asl., on the fallen angiosperm branch, leg. C.L. Zhao, 2 July 2024, CLZhao 37325 (<named-content xmlns:xlink="http://www.w3.org/1999/xlink" content-type="dwc:institutional_code" xlink:title="Southwest Forestry College" xlink:href="https://scientific-collections.gbif.org/institution/22190a72-02b2-458f-9a33-78baa09876b3" xlink:type="simple"><named-content content-type="dwc:institutional_code" xlink:title="Southwest Forestry College" xlink:href="https://scientific-collections.gbif.org/institution/22190a72-02b2-458f-9a33-78baa09876b3" xlink:type="simple">SWFC</named-content></named-content> 00037325).</p></tp:treatment-sec><tp:treatment-sec sec-type="Etymology"><title>Etymology.</title><p>tenuissimum (Lat.) refers to the thin basidiomata of the type specimens.</p></tp:treatment-sec><tp:treatment-sec sec-type="Basidiomata"><title>Basidiomata.</title><p>Basidiomata annual, resupinate, membranaceous, thin, without odor or taste when fresh, fragile upon drying, up to 12 cm long, 1.5 cm wide, and up to 150 µm thick. Hymenial surface smooth, slightly creamy when fresh, cream to pale pink upon drying. Sterile margin slightly cream, thinning out, up to 1 mm wide.</p></tp:treatment-sec><tp:treatment-sec sec-type="Hyphal system"><title>Hyphal system.</title><p>Hyphal system dimitic; generative hyphae with clamp connections, thin- to slightly thick-walled, colorless, all hyphae occasionally branched, flexuous, 2–4.5 µm in diameter, <abbrev xmlns:xlink="http://www.w3.org/1999/xlink" xlink:title="Melzer’s reagent" xlink:type="simple">IKI</abbrev>–, <abbrev xmlns:xlink="http://www.w3.org/1999/xlink" xlink:title="Cotton Blue" xlink:type="simple">CB</abbrev>–; tissues unchanged in <abbrev xmlns:xlink="http://www.w3.org/1999/xlink" xlink:title="5% potassium hydroxide water solution" xlink:type="simple">KOH</abbrev>. Skeletal hyphae densely branched, smooth, thick-walled, 2–4 µm in diameter, dendrophiles, strongly dextrinoid, capillary, irregularly branched with main branches and acute tips, smooth, thick-walled.</p><p><bold><italic>Hymenium</italic></bold>. Gloeocystidia two types: 1) subglobose, colorless, smooth, thin-walled, 12–23 × 10–15 µm; 2) fusiform, abundant, smooth, colorless, thin-walled, basally inflated and slightly tapering towards the apices, filled with some refractive matter, 25.5–56 × 10.5–16 µm. Basidia barreled, colorless, thin-walled, with four sterigmata and a basal clamp connection, 25–36 × 9.8–14.3 µm, basidioles in shape similar to basidia, but slightly smaller.</p><p><bold><italic>Basidiospores</italic></bold>. Basidiospores ellipsoid, colorless, thin-walled, smooth, <abbrev xmlns:xlink="http://www.w3.org/1999/xlink" xlink:title="Melzer’s reagent" xlink:type="simple">IKI</abbrev>–, <abbrev xmlns:xlink="http://www.w3.org/1999/xlink" xlink:title="Cotton Blue" xlink:type="simple">CB</abbrev>–, (9.4–)10.1–13.2(–13.7) × (7.0–)7.1–9.3(–9.7) µm, <italic>L</italic> = 11.51 µm, <italic>W</italic> = 7.95 µm, <italic>Q</italic> = 1.39–1.49 (<italic>n</italic> = 60/2).</p></tp:treatment-sec><tp:treatment-sec sec-type="Additional specimen examined (paratype)"><title>Additional specimen examined (paratype).</title><p>China • Yunnan Province, Dehong, Yingjiang County, Tongbiguan Provincial Nature Reserve, GPS coordinates <named-content xmlns:xlink="http://www.w3.org/1999/xlink" content-type="dwc:verbatimCoordinates" xlink:type="simple">24°71'N, 94°52'E</named-content>, altitude 1500 m asl., on the fallen angiosperm branch, leg. C.L. Zhao, 2 July 2024, CLZhao 48871 (<named-content xmlns:xlink="http://www.w3.org/1999/xlink" content-type="dwc:institutional_code" xlink:title="Southwest Forestry College" xlink:href="https://scientific-collections.gbif.org/institution/22190a72-02b2-458f-9a33-78baa09876b3" xlink:type="simple"><named-content content-type="dwc:institutional_code" xlink:title="Southwest Forestry College" xlink:href="https://scientific-collections.gbif.org/institution/22190a72-02b2-458f-9a33-78baa09876b3" xlink:type="simple">SWFC</named-content></named-content> 00048871)</p><p>The application of the PHI test to the <abbrev xmlns:xlink="http://www.w3.org/1999/xlink" xlink:title="internal transcribed spacers" xlink:type="simple">ITS</abbrev> tree-locus sequences revealed no evidence of recombination among phylogenetically related species. No significant recombination events were observed among <italic><tp:taxon-name><tp:taxon-name-part taxon-name-part-type="genus" reg="Scytinostroma">Scytinostroma</tp:taxon-name-part> <tp:taxon-name-part taxon-name-part-type="species" reg="tenuissimum">tenuissimum</tp:taxon-name-part></tp:taxon-name></italic> and phylogenetically closely related species (Fig. <xref ref-type="fig" rid="F11">11</xref>). The test results for the <abbrev xmlns:xlink="http://www.w3.org/1999/xlink" xlink:title="internal transcribed spacers" xlink:type="simple">ITS</abbrev> sequence dataset show that Φw = 0.9414 (Φw &gt; 0.05), indicating no recombination among the three new species and <italic><tp:taxon-name><tp:taxon-name-part taxon-name-part-type="genus" reg="Scytinostroma">S.</tp:taxon-name-part> <tp:taxon-name-part taxon-name-part-type="species" reg="tenuissimum">tenuissimum</tp:taxon-name-part></tp:taxon-name></italic>.</p></tp:treatment-sec></tp:taxon-treatment>
